# Supplementary material for: Mortality Assessment in Patients with Cardiovascular Disease and COVID-19: A Systematic Review and Meta-Analysis
Source: Int J Mol Sci. 2026 May 14;27(10):4375. doi: 10.3390/ijms27104375 (PMC13206847; doi:10.3390/ijms27104375)
Supplement: Supplementary file 1 [file ijms-27-04375-s001.zip]

Archive with 1 entries (1 files):
- ijms-4244282-supplementary.pdf
